# Supplementary material for: Incidence and characteristics of severe exercise-associated collapse at the world’s largest half-marathon
Source: PLoS One. 2019 Jun 7;14(6):e0217465. doi: 10.1371/journal.pone.0217465 (PMC6555510; doi:10.1371/journal.pone.0217465)
Supplement: S1 Dataset — (XLSX) [file pone.0217465.s001.xlsx]

## Sheet: 2017
2017	Sex	Age		Arrival	Time	System	Diagnosis	IV Fluids	IV medication	Temp	BPS	BPD	Pulse	BG	pH	pCO2	pO2	ctHb	sO2	FCOHb	FMetHb	cK+	cNa+	cCa2+	cCl-	cGlu	cLac	cBase(Ecf)c	cHCO3-(P,st)c
1	M	29		19:20:00	?			N	N	36.6	120	65	135	Y	7.394	4.81	2.88	151	37	0.7	0.4	4.2	145	1.19	105	4.4	6.9
2	F	39		18:50:00	00:45:00			N	N	36.2	90	60	?	Y	7.318	5.94	3.95	109	51.1	0.6	0.7	3.9	141	1.24	106	5.5	2.4
3	F	38		19:15:00	?			N	N	35.9	?	?	?	N
4	F	39		19:20:00				N	N	36.8	110	70	70	N
5	M	26		14:24:00	01:41:00			Y	N	?	90	45	95	N
6	M	26		18:10:00	?			Y	N	36	85	?	?	Y	7.265	8.09	2.44	162	22.5	0.7	0.8	4.6	147	1.23	105	5.3	1.6
7	M	32		18:15:00	?			N	N	?	?	?	?	Y	7.429	3.97	2.91	151	42.8	0.7	0.7	3.3	145	1.19	105	4.7	6.2
8	F	?		18:08:00	?			Y	N	39.3	100	40	140	Y	7.381	4.25	6.51	133	82.1	?	1	4.3	148	1.23	112	6.4	4.2
9	F	22		17:30:00	01:05:00			Y	N	38.2	130	95	120	Y	7.307	5.42	4.6	114	61.7	0.6	1	3.6	144	1.26	110	5.2	5.7
10	F	28		17:30:00	?			Y	N	39.5	120	40	120	Y	7.122	7.33	5.32	143	62.5	0.5	0.8	4.2	148	1.23	104	9.2	13.2
11	F	28		17:55:00	00:28:00			N	N	?	?	?	?	N
12	M	31		16:25:00	?			Y	N	36.4	90	60	?	Y	7.364	6.43	4.13	180	56.8	0.8	0.7	4	148	1.26	105	6.4	3.1
13	M	?		16:15:00	?			Y	N	36.2	130	75	?	N
14	F	37		16:00:00	?			N	N	37.9	100	50	100	Y	7.585	2.1	8.04	154	95.4	0.3	0.7	4.7	149	1.17	110	6.2	9.8
15	M	31		16:05:00	?			N	N	36.9	130	80	135	Y	7.488	4.4	6.91	162	89.7	0.5	0.5	4.8	146	1.18	104	4.8	3.7
16	M	32		15:27:00	01:07:00			Y	Y	39.1	125	70	120	Y	7.317	4.5	4.71	163	66	0.6	0.7	4.4	148	1.16	107	4.5	12.4
17	F	21		15:25:00	?			Y	N	39.9	90	50	125	Y	7.411	4.28	7.29	142	87.7	0.5	0.6	5	145	1.2	106	5.5	5
18	F	?		16:15:00	00:15:00			N	N	?	110	55	?	Y	7.468	4.68	5.46	147	5.3	0.6	0.5	5.3	147	1.16	107	4.2	2.3
19	M	?		15:44:00	?			N	N	39.2	80	40	140	Y	7.353	3.32	7.86	136	90.7	0.7	0.8	3.8	147	1.16	107	5.4	14
20	M	?		15:05:00	?			Y	N	41.1	160	60	?	Y	7.448	3.77	5.71	160	83.1	0.7	0.5	7.7	146	1.04	110	7.9	7.9
21	M	37		15:16:00	00:14:00			Y	N	36.8	120	55	110	N
22	F	24		15:20:00	?			Y	N	34.1	160	65	140	Y	7.001	8	3.95	139	30.5	0.6	0.8	3.6	150	1.27	104	6.7	19
23	M	19		15:10:00	?			N	N	40	80	60	135	Y	7.423	4.77	7.73	161	91.8	0.4	0.7	4.2	149	1.15	107	4	5.5
24	M	38		15:15:00	00:30:00			N	N	35.8	85	55	?	N
25	M	18		14:47:00	?			Y	N	35.1	100	40	105	Y	7.378	5.07	5.99	177	80.9	0.6	0.6	4.1	151	1.13	107	6.2	7.5
26	M	34		14:35:00	?			Y	N	37	120	40	120	Y	7.182	3.81	8.92	160	89	0.2	0.7	5.4	151	1.11	109	6.9	20
27	M	28		14:55:00	01:45:00			Y	N	35.9	115	40	115	Y	7.385	3.72	7.3	161	88.7	0.5	0.7	4.5	149	1.14	110	2.8	9.6
28	M	55		16:00:00	?			N	N	38.5	100	50	?	Y	7.429	4.08	5.93	154	82	0.5	0.7	4.7	146	1.11	107	6	6.4
29	M	46		15:40:00	?			Y	N	39.2	140	70	140	Y	7.382	3.45	6.75	151	86.8	0.4	0.7	5.5	144	1.14	105	7.4	11
30	M	26		15:02:00	?			Y	N	39.8	120	40	115	Y	7.405	5.24	4.65	170	72.1	0.7	0.7	4.1	146	1.08	103	4.2	6
31	M	63		14:30:00	00:15:00			N	N	?	140	80	80	N
32	M	36		16:30:00	?			N	N	38.6	120	60	?	Y	7.447	4.95	4.5	168	69.1	0.6	0.7	5.1	147	1.19	105	5.4	3.9
33	M	49		17:10:00	?			Y	N	35.8	120	60	90	Y	7.299	6.56	3.74	148	45.5	0.7	0.7	5.2	140	1.18	103	8.9	2.9
34	M	?		15:20:00	?			Y	Y	41	85	40	125	Y	7.385	5.57	3.33	162	47	0.7	0.6	4.4	148	1.18	108	3.4	3.9
35	F	34		17:20:00	00:30:00			Y	N	37	125	80	?	N
36	F	28		17:00:00	?			N	N	36.4	170	50	120	N
37	F	22		17:00:00	?			Y	N	37.5	80	55	105	Y	7.299	6.01	3.55	152	41.9	0.7	0.7	3.9	149	1.18	108	5	5.1
38	M	30		16:45:00	?			Y	N	39.4	160	50	125	Y	7.215	5.84	4.75	171	57.3	0.6	0.5	5.2	148	1.23	103	5.7	16
39	?	?		16:15:00	?			N	N	37.5	120	85	?	N
40	M	18		16:53:00	01:03:00			Y	N	40.4	110	50	125	Y	7.218	4.99	6.95	161	80.7	0.6	0.8	4.5	150	1.15	105	4.3	17
41	M	30		14:50:00	?			Y	N	37.7	75	45	125	Y	7.298	5.65	4.12	181	52.1	0.6	0.8	5.8	154	1.26	106	6.8	14.6
42	F	26		17:25:00	?			Y	N	38.7	110	50	115	Y	7.197	5.67	5.85	125	69.4	0.5	0.8	4.7	148	1.22	105	6.3	13.4

## Sheet: 2016
2016	Sex	Age		Arrival	Time	System	Diagnosis	IV Fluids	IV medication	Temp	BPS	BPD	Pulse	BG	pH	pCO2	pO2	ctHb	sO2	FCOHb	FMetHb	cK+	cNa+	cCa2+	cCl-	cGlu	cLac	cBase(Ecf)c	cHCO3-(P,st)c
1	M	32		18:08:00	00:37:00	Fatigue	Fatigue	N	N	36.8	90	70	?	N
2	M	?		18:30:00	?	Unknown	Unknown	N	N	36	160	110	80	N
3	F	21		17:23:00	?	Cramps	Cramps	N	N	?	?	?	?	N
4	F	52		16:40:00	00:20:00	Cardiovascular	Hypotension	N	N	36.1	90	60	100	N
5	M	?		16:05:00	01:21:00	Temperature	Hyperthermia	Y	N	38.8	95	50	110	N
6	M	28		15:15:00	01:13:00	Unknown	Unknown	N	N	38	90	40	?	N
7	M	26		15:53:00	00:47:00	Unknown	Unknown	N	N	36.9	?	?	?	N
8	F	24		16:05:00	01:10:00	Temperature	Hyperthermia	Y	N	39.3	110	55	?	N
9	F	55		17:40:00	00:45:00	CNS	Confusion	N	N	36.6	100	70	90	N
10	M	?		17:30:00	01:15:00	CNS	Confusion	Y	N	39.5	90	?	?	N
11	F	45		16:15:00	?	Electrolytes	Acidosis	Y	Y	36.7	100	70	60	Y	7.301	6.12	2.92	138	27.6	0.4	0.7	4.1	144	1.23	107	5.7	3.8	-3.8	19.9
12	M	?		17:30:00	00:35:00	Temperature	Hypothermia	Y	N	33.9	110	45	?	Y	7.311	7.51	3.15	151	29.7	0.7	0.7	5.1	141	1.17	101	8.4	2.8	2.1	24
13	F	25		17:20:00	01:05:00	Temperature	Hyperthermia	N	N	40	?	?	?	N
14	M	?		16:36:00	00:44:00	Temperature	Hyperthermia	Y	N	39.8	130	55	100	N
15	M	23		17:25:00	?	CNS	Confusion	Y	N	35.4	100	50	125	Y	7.379	5.25	5.09	173	70.4	0.4	0.7	6.2	151	1.19	108	5	6.4	-2	22.2
16	M	28		16:18:00	?	Temperature	Hyperthermia	Y	N	38.3	140	80	?	Y	7.387	3.93	7.3	139	87.3	0.4	0.9	4.4	142	1.21	105	3.1	6.7	-7.3	19
17	M	32		17:00:00	?	Electrolytes	Acidosis	Y	N	35.1	90	45	100	Y	7.117	6.65	3.23	179	26.1	0.4	0.8	4.5	154	1.19	106	6.6	17	-13.3	13.4
18	F	26		15:52:00	01:08:00	CNS	Confusion	Y	N	40.2	110	50	143	Y	7.362	4.66	5.81	152	76.5	0.6	0.8	5.7	146	1.16	110	6.2	5.6	-5.6	19.9
19	F	21		16:35:00	00:40:00	CNS	Collapse	Y	N	38.4	110	70	110	Y	7.101	6.67	5	139	51.1	0.5	0.8	5.7	153	1.26	110	3.4	17	-14.1	13.5
20	M	?		15:55:00	?	Temperature	Hyperthermia	N	N	38	110	50	120	N
21	M	?		15:43:00	01:07:00	CNS	Collapse	Y	N	40.2	120	50	120	Y	7.165	5.93	3.43	164	33.1	0.5	0.9	4.3	150	1.114	104	6.7	14.7	-12.6	14.1
22	M	37		15:35:00	?	Temperature	Hyperpyrexia	Y	N	41.2	180	40	123	Y	7.143	5.26	5.91	167	64.9	0.6	0.8	4.2	148	1.22	103	7	22	-15.5	13.2
23	M	31		14:35:00	02:00:00	CNS	Confusion	Y	N	40.3	120	50	120	Y	6.992	9.66	4.93	179	43	0.6	0.7	4.5	155	1.14	104	5.9	22	-13.9	13
24	M	?		14:38:00	01:24:00	Temperature	Hyperthermia	N	N	39.6	120	60	?	y	7.454	4.04	6.83	172	87.9	0.4	0.8	4.6	148	1.32	107	4.5	5.8	-2.6	22.5
25	F	25		15:13:00	?	Cardiovascular	Hypotension	Y	N	38	90	40	?	N
26	M	23		14:59:00	00:31:00	CNS	Collapse	Y	N	38.2	110	50	157	N
27	F	?		16:15:00	?	Cardiovascular	Other	N	N	37.2	110	60	100	N
28	F	52		18:20:00	?	Unknown	Unknown	Y	N	35.9	150	80	85	Y	7.564	3.07	4.2	140	68.2	0.6	0.9	4.1	144	1.16	107	7.1	3.8	-1.4	23.2
29	F	23		18:00:00	01:15:00	Cardiovascular	Hypotension	N	N	38.1	90	50	95	Y	7.304	4.48	4.92	141	61.3	0.6	0.9	3.7	147	1.21	106	6.8	10.5	-9.7	16.8
30	M	24		17:35:00	01:30:00	CNS	Collapse	Y	N	38.8	90	40	?	Y	7.162	6.91	3.32	157	28.5	0.7	0.6	4.4	151	1.18	107	4.5	14.8	-10.1	15.4
31	F	?		17:15:00	?	Gastrointestinal	Gastrointestinal	Y	N	36.7	120	80	?	N
32	M	39		15:45:00	00:35:00	CNS	Confusion	Y	N	36.8	110	50	?	N
33	M	?		14:30:00	00:17:00	Unknown	Unknown	Y	N	37.6	120	60	110	Y	7.631	2.7	9.71	166	97.6	0.6	0.2	4.7	149	1.11	109	5.9	3.8	0.3	25.7
34	M	?		14:55:00	00:27:00	Electrolytes	Acidosis	Y	N	39.2	100	50	140	Y	6.968	7.41	6.1	159	55.1	0.5	0.7	4	150	1.19	103	6	23	-19.1	10.8
35	M	?		14:50:00	?	Electrolytes	Acidosis	N	N	39.9	?	?	?	Y	7.27	5.86	3.59	161	42.3	0.7	0.9	4.4	149	1.14	103	7.6	14.2	-6.8	18
36	M	33		14:55:00	00:35:00	CNS	Confusion	Y	N	40	160	60	120	N
37	M	?		15:00:00	?	Electrolytes	Acidosis	N	N	39.9	?	?	?	Y	7.018	6.51	6.02	167	59.4	0.5	0.8	4.4	153	1.31	105	5.9	25	-18.5	11.3
38	F	30		15:10:00	00:25:00	Electrolytes	Acidosis	N	N	?	120	55	?	Y	7.28	4.97	5.33	128	64.5	0.8	0.7	4.4	149	1.18	109	5.2	9.6	-9.2	17.1
39	M	?		14:40:00	?	Unknown	Unknown	Y	N	38	125	40	125	Y	7.388	6.14	3.89	172	52.6	0.7	0.6	5.4	151	1.14	102	5.7	9.3	2.7	25.1
40	M	?		15:01:00	?	CNS	Confusion	Y	N	38.6	?	?	?	Y	7.317	5.27	4.92	179	63.2	0.5	0.9	4.9	150	1.19	107	5.1	9	-6	19.1
41	M	?		15:04:00	00:46:00	Electrolytes	Acidosis	Y	N	40.4	100	40	140	Y	7.236	4.17	6.13	168	71	0.5	0.8	5	149	1.17	101	5.2	20	-14.2	14.3
42	F	24		14:41:00	?	Temperature	Hyperthermia	Y	N	40.7	140	40	100	Y	7.531	2.69	5.62	158	85.2	0.8	0.4	4.5	149	1.17	112	4.7	6.3	-5.8	20.6
43	F	25		14:56:00	?	CNS	Confusion	Y	N	38.9	110	80	100	N
44	M	22		18:50:00	?	Electrolytes	Acidosis	Y	N	35.9	90	60	?	Y	7.306	5.87	2.15	153	16.6	0.6	0.7	4.4	147	1.21	104	5.1	4.9	-4.4	19.2
45	F	23		16:00:00	?	Temperature	Hyperpyrexia	Y	Y	41.6	150	55	120	Y	7.309	5.81	2.49	147	21.3	0.4	0.8	4.7	147	1.29	109	3	4.5	-4.4	19.3
46	F	24		18:52:00	?	Gastrointestinal	Gastrointestinal	Y	N	36.1	100	70	?	Y	7.243	6.92	3.05	134	25.9	0.4	0.8	3.8	147	1.23	111	6.1	3.7	-4.9	19
47	M	65		?	?	Cardiovascular	Heart Stop	Y	Y	?	?	?	?	N
48	F	22		16:07:00	?	Muskuloskeletal	Muskuloskeletal	N	N	?	?	?	?	N
49	F	?		18:50:00	01:04:00	Unknown	Unknown	N	N	37	?	?	?	N
50	M	25		15:07:00	00:05:00	Unknown	Unknown	N	N	?	?	?	?	N
51	M	34		14:20:00	00:40:00	Unknown	Unknown	N	N	?	?	?	?	N

## Sheet: 2015
2015	Sex	Age		Arrival	Time	System	Diagnosis	IV Fluids	IV medication	Temp	BPS	BPD	Pulse	BG	pH	pCO2	pO2	ctHb	sO2	FO2Hb	FCOHb	FHHb	FMetHb	cK+	cNa+	cCa2+	cCl-	cGlu	cLac	cBase(Ecf)c	cHCO3-(P,st)c
1	M	40		?	?	Cramps	Cramps	Y	Y	?	?	?	?	N
2	F	48		?	?	Fatigue	Fatigue	N	N	?	?	?	?	N
3	M	34		1645	02:00:00	CNS	Collapse	Y	N	35.6	85	60	130	N
4	M	35		?	?	Unknown	Unknown	Y	N	35.4	100	?	100	N
5	M	35		17:55:00	01:50:00	CNS	Collapse	Y	N	38.2	100	?	120	Y	7.313	6.21	5.14	165	66.1	?	?	?	?	5.41	148	1.16	?	8.2	?	-3.2	22.9
6	M	77		17:30:00	?	Electrolytes	Acidosis	Y	N	34.4	110	60	130	Y	7.316	6.5	3.49	166	43.1	?	?	?	?	4.61	144	1.22	?	8.5	?	-2.2	24.1
7	M	41		18:35:00	00:45:00	CNS	Collapse	Y	N	35.4	120	60	100	N
8	F	57		17:52:00	?	CNS	Collapse	Y	Y	36.4	110	50	110	Y	7.476	3.59	8.35	152	93.6	?	?	?	?	5.22	140	1.13	?	8.4	?	-2	19.6
9	M	37		17:10:00	00:30:00	Fatigue	Fatigue	Y	N	38.2	130	50	120	N
10	M	26		14:55:00	00:15:00	Gastrointestinal	Gastrointestinal	Y	N	40.4	?	?	?	Y	7.432	4.41	6.64	161	87.8	87.2	0.3	12.1	0.4	4.5	147	1.19	108	4.9	4	-2.2	22.7
11	M	40		1900-01-17 10:48:00	01:12:00	CNS	Confusion	Y	N	37.2	80	?	?	Y	7.422	5.89	2.57	158	26.5	26.3	0.5	73	0.2	4.5	143	1.22	101	6.4	2.2	4.3	25.9
12	M	57		17:44:00	01:09:00	Electrolytes	Acidosis	Y	N	37.9	150	40	180	Y	7.375	7.13	4.31	171	56.1	55.8	0.5	43.6	0.1	3.7	149	1.16	102	3.7	4.1	6.1	27.2
13	F	28		18:30:00	01:00:00	Gastrointestinal	Gastrointestinal	Y	N	36.7	90	?	?	Y	7.242	8.19	1.74	154	10.1	10	0.5	89.2	0.3	5.5	145	1.24	105	6.2	4	-0.9	21.2
14	F	26		17:35:00	01:12:00	Gastrointestinal	Gastrointestinal	Y	N	40.5	76	?	125	Y	7.309	3.99	5.18	138	68.6	68.1	0.4	31.2	0.3	4.5	144	1.17	109	5.2	7.4	-11.2	16
15	M	?		14:30:00	00:50:00	Temperature	Hyperthermia	Y	N	39.9	100	?	125	Y	7.41	4.75	8.7	150	86	85.4	0.3	13.9	0.4	4.4	149	1.18	108	5.6	6.4	-2.1	22.6
16	F	32		15:20:00	?	Unknown	Unknown	N	N	36.6	110	?	?	N
17	M	24		14:50:00	?	Temperature	Hyperthermia	N	N	39.3	?	?	?	N
18	M	38		14:35:00	01:15:00	Temperature	Hyperpyrexia	Y	N	40.6	120	75	?	Y	7.403	4.97	6.54	164	85.1	?	0.7	?	0.8	5.8	150	1.09	108	6.1	6.2	-1.3	23
19	M	33		14:40:00	?	Cardiovascular	Hypotension	Y	N	39.5	80	?	120	Y	7.174	4.35	6.78	165	77	?	0.5	?	0.6	4.3	148	1.14	107	8.8	18	-15.3	13
20	M	27		15:17:00	00:33:00	Gastrointestinal	Gastrointestinal	Y	N	36.5	?	?	75	N
21	M	25		14:50:00	01:10:00	Gastrointestinal	Gastrointestinal	Y	N	38.6	105	70	120	Y	7.381	5.09	6.2	166	82.5	?	0.6	?	0.7	4	148	1.27	105	4.3	8.3	-2.2	22.2
22	M	46		15:35:00	00:40:00	Unknown	Unknown	N	N	38.2	155	40	80	N
23	M	38		15:40:00	00:30:00	CNS	Confusion	N	N	36.7	?	?	?	Y	7.558	3.88	7.39	140	93.3	92.6	0.4	6.6	0.4	3.6	145	1.2	104	5.2	3.6	3.7	27.7
24	M	?		15:12:00	00:48:00	Electrolytes	Acidosis	Y	N	38.6	160	60	115	Y	7.258	4.94	5.27	156	64.9	64.4	0.2	34.8	0.6	4.7	148	1.15	107	8.1	13.8	-10.5	16.2
25	M	?		15:40:00	00:30:00	Temperature	Hyperthermia	N	N	38.4	90	40	120	Y	7.383	4.81	6.06	156	81.7	?	0.6	?	0.6	4	145	1.07	103	5.4	8.2	-3.2	21.4
26	F	28		16:30:00	00:10:00	Unknown	Unknown	N	N	36.5	110	60	?	N
27	M	39		15:55:00	00:45:00	Gastrointestinal	Gastrointestinal	Y	N	38.6	?	?	?	Y	7.481	3.71	4.21	162	66.1	65.4	0.6	33.5	0.5	5	150	1.18	107	5.4	10.8	-2.7	22
28	F	32		16:08:00	00:22:00	Temperature	Hyperthermia	N	N	39.3	120	95	95	N
29	M	?		14:47:00	?	Gastrointestinal	Gastrointestinal	N	N	37.1	110	50	110	Y	7.239	3.99	7.95	158	85.8	85.4	0.1	14.1	0.4	4.5	150	1.11	108	6.5	18	-14.6	14.3
30	M	67		16:10:00	00:20:00	Temperature	Hyperthermia	N	N	40.7	120	40	125	N
31	M	18		15:15:00	?	CNS	Confusion	Y	Y	40.8	125	35	125	Y	7.166	6.3	7.14	163	78.2	77.5	0.3	21.6	0.6	4.4	150	1.15	106	5	14.4	-11.5	15.6
32	F	?		16:00:00	01:10:00	Temperature	Hyperthermia	N	N	39.5	90	50	190	Y	7.407	5.1	4.36	148	62.8	?	0.6	?	0.7	4.8	149	1.16	110	5.1	3.8	-0.5	23.2
33	F	44		16:14:00	00:56:00	Temperature	Hyperthermia	N	N	39.2	110	60	15o	Y	7.399	4.41	8.96	149	92.7	92.1	0.1	7.3	0.5	4.2	147	1.2	109	6.4	4.6	-4.4	21.1
34	M	?		16:30:00	00:40:00	Temperature	Hyperthermia	Y	N	39.2	120	85	125	Y	7.44	5.08	3.99	169	61	?	0.8	?	0.7	4	147	1.23	104	8.4	6.4	1.7	24.8
35	M	45		16:50:00	00:30:00	Muskuloskeletal	Muskuloskeletal	N	N	?	140	70	65	N
36	M	48		17:20:00	00:05:00	Respiratory	Respiratory Other	N	N	?	?	?	140	N
37	M	47		16:30:00	00:40:00	Temperature	Hyperthermia	N	N	39.7	?	?	115	N
38	M	?		16:20:00	01:05:00	Gastrointestinal	Gastrointestinal	N	N	39.7	150	80	110	Y	7.378	3.7	7.18	161	87.2	?	0.7	?	0.7	4.6	146	1.19	105	3.5	10.3	-7.7	18.1
39	M	?		17:00:00	00:30:00	Unknown	Unknown	N	N	37.1	110	60	110	N
40	F	?		16:36:00	00:54:00	Temperature	Hyperpyrexia	N	N	40.3	85	45	150	Y	7.309	5.45	3.47	143	36.7	36.3	0.6	62.6	0.5	3.8	148	1.16	103	4.5	10.1	-5.8	18.1
41	F	26		16:01:00	?	Gastrointestinal	Gastrointestinal	Y	N	38.9	120	65	100	Y	7.325	5.49	4.01	140	47.9	?	0.7	?	0.7	4.1	149	1.21	111	3.9	4.7	-4.3	18.8
42	F	37		17:30:00	?	Respiratory	Respiratory Other	N	N	?	?	?	?	N
43	F	43		17:30:00	00:25:00	Unknown	Unknown	N	N	34.9	90	60	110	N
44	F	?		16:45:00	00:45:00	Temperature	Hyperthermia	Y	N	38.6	90	55	?	Y	7.391	4.39	9.67	124	94.2	93.4	0.2	5.8	0.6	4.4	148	1.19	113	4.8	3	-5	20.7
45	F	?		16:40:00	01:25:00	Temperature	Hyperthermia	N	N	38.4	?	?	?	N
46	F	46		17:05:00	01:10:00	Electrolytes	Acidosis	Y	N	39.4	90	60	60	Y	7.327	6.61	3.59	151	41.5	41.1	0.5	57.9	0.5	4.7	146	1.18	105	4.9	5.3	-0.1	22.8
47	F	?		17:55:00	00:25:00	Electrolytes	Acidosis	N	N	37.5	95	70	130	Y	7.366	6.35	3.54	126	43.3	43	0.5	56.3	0.2	3.5	136	1.18	98	5.3	2.4	2	24.7
48	F	22		16:45:00	01:45:00	Electrolytes	Acidosis	Y	N	39.1	95	60	?	Y	7.282	8.05	2.07	138	11.8	11.7	0.5	87.5	0.3	4.9	146	1.24	103	6.7	2.6	1.7	23.5
49	F	27		15:57:00	01:33:00	CNS	Confusion	Y	N	38.3	?	?	130	N
50	M	43		15:45:00	01:04:00	Gastrointestinal	Gastrointestinal	N	N	37.4	105	60	95	N
51	M	33		15:35:00	00:15:00	CNS	Confusion	N	N	38.5	?	?	125	N
52	F	22		18:35:00	00:30:00	Gastrointestinal	Gastrointestinal	N	N	?	?	?	?	N
53	M	?		15:20:00	01:30:00	CNS	Confusion	Y	N	?	100	?	130	N
54	F	24		15:50:00	01:43:00	Cardiovascular	Hypotension	Y	N	39.6	80	?	130	N
55	F	19		16:05:00	02:25:00	Temperature	Hyperpyrexia	Y	N	40.8	120	70	140	N

## Sheet: 2014
2014	Sex	Age		Arrival	Time	System	Diagnosis	IV Fluids	IV medication	Temp	BPS	BPD	Pulse	BG	pH	pCO2	pO2	ctHb	sO2	cCa2+	cK+	cNa+	cCl-	cGlu	cLac	cBase(Ecf)c	cHCO3-(P,st)c
1	M	?		18:13:00	01:25:00	CNS	Confusion	Y	N	38.4	130	60	100	Y	7.309	6.92	3.67	156	44.6	1.25	4.7	148	108	6.7	3	-0.2	22.6
2	M	27		14:28:00	?	Unknown	Unknown	Y	N	38.2	150	50	120	N
3	M	23		14:54:00	?	Electrolytes	Acidosis	Y	N	39.6	130	30	130	Y	7.028	5.96	6.25	163	71.9	1.22	5	149	107	6.1	12.1	-10.2	16.4
4	M	?		14:25:00	00:35:00	Unknown	Unknown	N	N	37.3	100	50	100	Y	7.471	4.32	6.16	176	86.8	1.18	4.9	148	105	4.6	4.8	-0.1	24.4
5	F	39		14:45:00	00:31:00	Temperature	Hyperpyrexia	Y	N	40.5	140	60	?	Y	7.206	5.86	6.33	138	71.3	1.22	4.2	145	103	7.1	13.1	-10.6	16.2
6	M	?		14:48:00	?	Temperature	Hyperthermia	Y	N	39.5	150	45	115	N
7	M	30		14:45:00	?	CNS	Confusion	Y	N	40.4	160	80	?	Y	7.465	3.2	9.65	157	95.6	1.12	4.7	145	104	4.2	11.6	-6.5	20.1
8	M	17		14:30:00	?	Electrolytes	Acidosis	N	N	39.2	105	30	115	Y	7.055	4.94	6.4	165	68.7	1.15	3.9	149	105	6.4	22	-20	10.8
9	M	26		?	?	Temperature	Hyperthermia	N	N	38.6	?	?	?	N
10	M	39		15:20:00	00:25:00	Unknown	Unknown	N	N	?	140	90	?	Y	7.439	4.8	5.82	180	80.7	1.22	4.6	145	104	4.1	5.9	0.2	24.3
11	M	31		15:00:00	00:45:00	Gastrointestinal	Gastrointestinal	N	N	38.9	130	80	125	Y	7.487	3.58	9.47	166	96	1.19	4.2	146	103	4.9	7.2	-3.1	22.5
12	M	39		?	?	Unknown	Unknown	Y	N	37.1	100	65	100	Y	7.438	4.19	13.5	162	98	1.23	4.4	144	103	4.2	7.2	-3	22.5
13	M	46		14:40:00	?	Temperature	Hyperpyrexia	Y	N	41.3	130	50	120	N
14	M	27		15:31:00	?	Temperature	Hyperthermia	N	N	38.3	125	65	105	Y	7.451	3.72	8.53	165	94.1	1.18	4	149	108	5.2	7.4	-4.6	21.3
15	M	33		15:02:00	?	Electrolytes	Acidosis	Y	N	?	130	50	95	Y	7.178	6.77	5.81	163	68	1.21	3.7	148	106	6.8	12.8	-9.6	16.6
16	M	26		15:15:00	?	Unknown	Unknown	N	N	38.1	105	60	?	N
17	M	33		14:51:00	01:09:00	Temperature	Hyperthermia	Y	N	39.7	110	60	120	Y	7.561	3.45	4.78	181	79.1	1.15	4.3	143	104	4.7	4.1	1	25.4
18	M	25		14:43:00	01:27:00	Unknown	Unknown	Y	N	36.1	90	60	?	N
19	M	41		?	?	Electrolytes	Acidosis	Y	N	38.8	125	70	100	Y	7.356	4.58	7.08	164	85.7	1.15	4.4	149	105	5.5	10.8	-6.3	19.6
20	M	27		?	?	Unknown	Unknown	Y	N	36.8	100	60	96	Y	7.39	5.12	8.06	190	90.9	1.34	3.7	148	104	4.4	5	-1.7	23
21	M	60		16:00:00	?	Unknown	Unknown	N	N	38	100	65	95	Y	7.571	2.94	8.51	157	95.3	1.14	4	145	109	5.4	4.9	-1.8	23.7
22	M	39		15:10:00	01:20:00	Metabolic	Metabolic	Y	N	39	?	?	?	Y	7.365	3.91	6.39	143	80.9	1.09	4.6	148	108	4.4	10.2	-8.6	18
23	M	37		15:25:00	01:20:00	Cardiovascular	Hypotension	Y	N	38.2	80	40	105	Y	7.468	3.75	7.24	161	91	1.19	4.4	150	108	5.5	7.4	-3.3	22.2
24	F	20		16:12:00	?	Temperature	Hyperthermia	Y	N	40	120	60	?	N
25	M	49		15:30:00	01:25:00	CNS	Confusion	Y	N	40.2	90	50	120	Y	7.259	4.49	5.86	181	70.4	1.14	4.8	148	105	10.2	15	-12	15.5
26	F	20		16:45:00	00:15:00	Cramps	Cramps	N	N	?	?	?	?	N
27	M	56		16:05:00	00:55:00	Electrolytes	Acidosis	Y	N	40.3	130	40	110	Y	7.155	5.63	6.1	145	68	1.19	4.3	145	104	8.8	16	-13.9	14.1
28	F	39		16:20:00	00:45:00	Gastrointestinal	Gastrointestinal	Y	N	38.2	130	65	120
29	M	34		?	?	Gastrointestinal	Gastrointestinal	N	N	38	110	60	100	Y	7.395	5.66	5.71	176	78	1.28	4.3	150	106	6.1	3.3	1.1	24.6
30	F	17		?	?	Unknown	Unknown	N	N	?	?	?	?	N
31	M	36		15:50:00	01:25:00	Temperature	Hyperpyrexia	Y	N	41.1	120	40	125	Y	7.289	3.67	7.52	170	86	1.12	4.8	147	106	3.9	14	-13.4	15.2
32	M	42		15:20:00	02:20:00	Gastrointestinal	Gastrointestinal	Y	N	40	?	?	110	Y	7.465	4.45	5.63	170	74.6	1.19	5.1	149	105	5.4	6.6	0.3	24.3
33	F	38		16:45:00	01:15:00	Unknown	Unknown	Y	N	37.9	100	65	80	N
34	M	29		16:55:00	00:40:00	Cardiovascular	Hypotension	Y	N	39.8	80	60	130	N
35	M	39		16:40:00	01:27:00	Temperature	Hyperthermia	Y	N	38.8	120	40	95	N
36	M	48		16:42:00	01:15:00	CNS	Collapse	Y	N	39.7	120	65	90	N
37	F	32		17:30:00	00:37:00	Temperature	Hyperthermia	Y	N	39.2	130	70	125	N
38	M	22		17:30:00	00:17:00	Cardiovascular	Hypotension	Y	N	39.2	80	40	115	N
39	F	36		18:09:00	00:27:00	Unknown	Unknown	Y	N	36.5	110	70	110	N
40	F	21		18:00:00	00:45:00	CNS	Confusion	Y	N	36.1	110	?	75	Y	7.384	4.75	4.91	142	65.6	1.23	4	143	105	5.5	4.2	-3.8	20.9
41	M	38		17:40:00	01:05:00	Temperature	Hyperthermia	Y	N	39.3	140	70	120	N
42	F	19		18:00:00	00:40:00	Gastrointestinal	Gastrointestinal	Y	N	38.2	100	50	?	N
43	F	35		17:25:00	01:40:00	Unknown	Unknown	Y	N	37.7	110	80	?	N
44	F	42		18:17:00	00:53:00	Cardiovascular	Hypotension	Y	N	37.9	55	35	70	Y	7.508	4.55	2.81	140	36.3	1.15	4.3	140	99	7.1	1.6	4	26.4
45	M	36		18:34:00	00:51:00	Cardiovascular	Hypotension	Y	N	38.4	80	40	120	N
46	M	57		13:55:00	00:10:00	CNS	Confusion	N	N	38.2	105	65	100	N
47	M	41		17:30:00	01:10:00	Unknown	Unknown	Y	N	36.1	?	?	?	N
48	M	33		18:50:00	00:35:00	Cramps	Cramps	Y	N	36.5	130	90	105	Y	7.431	4.65	2.91	147	37.4	1.18	3.4	140	101	6.6	2.9	-1.2	22.3
49	F	46		18:59:00	00:31:00	Unknown	Unknown	N	N	35.9	100	60	85	N
50	M	51		16:00:00	?	Temperature	Hyperthermia	Y	N	39.2	100	70	?	Y	7.408	3.8	5.86	161	79.5	1.12	4.5	149	106	7.2	10.4	-6.7	19.4
51	F	31		18:05:00	01:12:00	Gastrointestinal	Gastrointestinal	Y	N	36.7	110	?	85	N
52	F	34		18:30:00	01:30:00	Unknown	Unknown	Y	N	36.1	100	50	85	N
53	F	39		18:40:00	?	Unknown	Unknown	Y	N	37.1	120	70	120	Y	7.365	6.22	5.43	145	71.3	1.18	3.9	143	106	5.2	0.9	1.3	24.6
54	F	35		18:50:00	00:50:00	Electrolytes	Acidosis	N	N	36.7	?	?	?	N
55	F	35		19:38:00	?	Unknown	Unknown	N	N	37.1	?	?	?	N
56	F	32		19:05:00	?	CNS	Confusion	Y	N	37	120	70	110	N
57	M	35		20:20:00	?	Gastrointestinal	Gastrointestinal	Y	N	36.8	120	90	70	Y	7.45	4.97	4.5	150	63.3	1.16	4.3	137	98	6.1	2.6	1.9	25.1
58	M	?		18:50:00	?	Unknown	Unknown	Y	N	36.2	100	?	75	Y	7.341	6.55	3.44	151	39.3	1.16	3.5	141	98	6.1	4.3	0.8	23.4
59	M	63		19:25:00	?	Gastrointestinal	Gastrointestinal	Y	N	37	120	80	90	N

## Sheet: 2013
2013	Sex	Age		Arrival	Time	System	Diagnosis	IV Fluids	IV medication	Temp	BPS	BPD	Pulse	BG	pH	pCO2	pO2	ctHb	sO2	F02Hb	FCOHb	FHHb	FMetHb	cK+	cNa+	cCa2+	cCl-	cGlu	cLac	cBase(Ecf)c	cHCO3-(P,st)c
1	M	47		16:07:00	00:16:00	Unknown	Unknown	N	N	38.3	?	?	125	N
2	M	36		15:05:00	01:15:00	Unknown	Unknown	N	N	?	120	65	130	N
3	M	35		15:34:00	?	Temperature	Hyperthermia	N	N	39.8	125	55	110	N
4	M	?		11:20:00	?	CNS	Confusion	Y	N	?	110	?	60	N
5	F	24		?	?	Electrolytes	Acidosis	Y	N	?	?	?	?	Y	7.305	5.95	?	139	37.9	37.3	0.6	61.1	1	3.7	145	1.2	110	5.2	2.6	-4.1	19.9
6	M	54		19:10:00	01:25:00	CNS	Confusion	Y	N	34.9	95	55	135	Y	7.315	6.86	?	140	7	6.9	0.6	91.6	0.9	4.9	145	1.25	109	?	1.9	0.1	22.2
7	F	?		19:40:00	?	Unknown	Unknown	Y	N	37.2	?	?	?	N
8	M	28		?	?	Gastrointestinal	Gastrointestinal	Y	N	?	?	?	?	N
9	M	46		15:20:00	?	CNS	Confusion	Y	N	38.3	?	?	80	N
10	M	?		13:40:00	?	Temperature	Hyperthermia	Y	N	39.2	120	?	115	N
11	F	29		?	?	Unknown	Unknown	N	N	?	?	?	?	Y	7.457	4.1	6.88	159	91	89.9	0.3	8.9	0.9	4.1	145	1.14	109	6.3	3.4	-2.1	22.9
12	M	35		18:30:00	?	Unknown	Unknown	N	N	?	?	?	?	N
13	M	29		?	?	Fatigue	Fatigue	Y	N	?	?	?	?	N
14	M	27		18:00:00	02:18:00	CNS	Collapse	Y	Y	40.9	100	?	100	Y	7.371	4.32	7.69	154	90.7	89.2	0.7	9.2	0.9	3.6	148	1.22	110	3.5	5.8	-6.5	19.6
15	M	27		17:50:00	?	Unknown	Unknown	Y	N	?	?	?	?	Y	7.284	6.03	4.98	142	70.8	69.4	0.6	28.6	1.4	3.3	141	1.11	110	12.5	2.5	-5.3	19.7
16	M	30		15:04:00	?	CNS	Collapse	Y	N	40.9	110	?	?	Y	7.273	5.83	3.92	141	55.3	54.2	0.8	43.9	1.1	5.2	147	1.02	117	5.2	4.3	-6.7	18.5
17	F	33		19:15:00	00:22:00	Unknown	Unknown	Y	N	36	90	60	?	N
18	F	?		18:30:00	01:30:00	Electrolytes	Acidosis	Y	N	36.6	110	?	?	Y	7.347	6.35	3.81	108	45.1	44.4	0.6	54	1	3.8	146	1.25	109	6	1.4	0.4	23.8
19	M	52		17:45:00	00:45:00	Gastrointestinal	Gastrointestinal	Y	N	?	90	?	105	N
20	M	44		18:15:00	02:00:00	Gastrointestinal	Gastrointestinal	Y	N	?	70	?	?	Y	7.441	4.39	6.79	153	88.4	87	0.5	11.4	1.1	4	147	1.18	110	5.1	3.2	-1.7	23.1
21	F	37		18:20:00	01:26:00	Gastrointestinal	Gastrointestinal	Y	N	?	110	?	95	Y	7.39	5.79	3.92	129	23.4	23	0.6	75.3	1.1	4.4	145	1.19	107	4.1	1.2	1.3	23.8
22	F	21		?	?	Electrolytes	Acidosis	Y	N	36.3	90	50	?	Y	7.345	4.99	8.44	126	91.8	90.4	0.4	8.1	1.1	3.7	139	1.2	107	4.7	1.6	-5.3	20.3
23	M	?		?	?	Temperature	Hyperpyrexia	Y	N	40.3	?	?	160	N
24	M	?		16:45:00	?	Temperature	Hyperthermia	Y	N	38.5	85	?	?	Y	7.438	4.28	5.6	161	81.4	80	0.6	18.3	1.1	5.3	143	1.33	108	5.3	3.2	-2.5	22.4
25	M	31		17:00:00	01:20:00	Temperature	Hyperthermia	Y	N	38.6	?	?	?	Y	7.391	5.11	6.13	136	85.3	83.7	0.6	14.4	1.3	3.9	146	1.09	111	4.2	3	-1.7	22.9
26	M	?		16:30:00	02:55:00	CNS	Collapse	Y	N	40.2	110	?	?	Y	7.439	4.32	5.53	159	82.9	81.4	0.7	16.8	1.1	4.3	143	1.07	104	6.5	4.5	-2.2	22.6
27	M	30		17:50:00	?	Gastrointestinal	Gastrointestinal	Y	N	38.6	?	?	?	Y	7.431	4.4	5.92	164	82.8	81.3	0.5	16.9	1.3	5.6	145	1.16	104	5.8	5.5	-2.3	22.5
28	M	?		15:30:00	?	Unknown	Unknown	Y	N	37	?	?	140	N
29	M	?		18:43:00	?	Unknown	Unknown	Y	N	?	?	?	140	N
30	M	?		17:45:00		Unknown	Unknown	Y	N	?	?	?	110	N
31	M	38		14:30:00	04:30:00	Gastrointestinal	Gastrointestinal	Y	N	?	?	?	90	Y	7.467	4.39	?	151	54.6	53.6	0.8	44.6	1	3.3	142	1.14	107	5.5	3.1	0	23.6
32	M	47		16:50:00	01:50:00	Gastrointestinal	Gastrointestinal	N	N	?	?	?	?	N
33	M	32		16:20:00	02:22:00	Unknown	Unknown	Y	N	?	?	?	?	N
34	M	?		17:35:00	01:19:00	Electrolytes	Acidosis	Y	N	37.7	100	?	115	Y	7.218	5.19	5.27	146	61.9	60.8	0.5	37.5	1.2	5.1	146	1.17	107	6.7	9.4	-11.9	15.2
35	F	25		16:40:00	?	CNS	Collapse	Y	N	?	?	?	?	N
36	M	19		17:15:00	?	Unknown	Unknown	Y	N	37.1	?	?	?	Y	7.38	5.28	6.28	156	82.2	81	0.5	17.5	1	4.2	145	1.22	107	6.6	3.5	-1.7	22.7
37	M	30		14:30:00	?	Gastrointestinal	Gastrointestinal	Y	N	?	?	?	?	N
38	F	19		17:10:00	?	Cardiovascular	Hypotension	Y	N	38.6	80	40	130	Y	7.323	5.4	3.89	133	51.9	51	0.6	47.3	1.1	4.5	149	1.16	108	4.5	6	-5.1	19.6
39	M	49		?	?	Unknown	Unknown	Y	N	?	?	?	?	Y	7.604	2.76	3.47	142	68.8	67.4	0.7	30.6	1.3	4.5	149	1.13	114	5.1	2.8	-1.1	23.6
40	M	?		?	?	CNS	Confusion	Y	N	?	?	?	95	N
41	F	27		17:05:00	?	Gastrointestinal	Gastrointestinal	Y	N	?	?	?	?	N
42	F	40		17:30:00	01:30:00	Fatigue	Fatigue	Y	N	?	?	?	?	Y	7.326	5.4	7.13	137	74.5	73.2	0.4	25.1	1.3	3.3	143	1.26	104	7.4	4.9	-4.9	20.2
43	M	?		17:40:00	01:00:00	Temperature	Hyperpyrexia	Y	N	40.9	?	?	?	Y	7.254	5.99	5.52	154	70.7	69.3	0.7	28.7	1.3	4.7	144	1.18	104	7.7	9.9	-7.3	18.3
44	F	23		17:30:00	?	Unknown	Unknown	Y	N	37.7	110	?	?	Y	7.452	2.93	8.37	152	93.5	92	0.4	6.4	1.2	4.4	137	1.3	111	5.6	3.3	-8.6	18.6
45	M	?		16:00:00	01:20:00	CNS	Collapse	Y	N	40.5	95	?	120	Y	7.33	3.88	7.41	157	90.1	88.7	0.5	9.8	1	4.3	142	1.12	106	6.8	9.9	-10.6	16.9
46	M	?		14:05:00	?	Cardiovascular	Hypotension	Y	N	?	80	30	115	Y	7.337	5.01	7.7	174	89	88	0.5	10.9	0.6	4.1	146	1.13	106	12.7	7.6	-5.7	20
47	M	?		14:00:00	?	CNS	Collapse	Y	N	36.7	126	89	82	N
48	M	?		16:00:00	?	Unknown	Unknown	Y	N	36	?	?	115	N
49	M	?		15:00:00	03:10:00	CNS	Collapse	Y	N	38.5	100	?	100	Y	7.464	4.4	6.39	161	86.8	85.5	0.6	13	0.9	4.6	152	1.22	109	5.3	5.4	-0.1	24.3
50	M	40		?	?	Unknown	Unknown	Y	N	?	90	?	?	N
51	M	38		?	?	Unknown	Unknown	Y	N	?	?	?	?	N
52	M	?		15:30:00	01:23:00	Gastrointestinal	Gastrointestinal	Y	N	?	?	?	125	N
53	M	33		16:20:00	01:40:00	Gastrointestinal	Gastrointestinal	Y	N	?	?	?	?	N
54	M	18		?	?	Temperature	Hyperpyrexia	Y	N	40.5	?	?	?	Y	7.33	6.32	4.15	146	57.6	56.5	0.7	41.6	1.2	4	145	1.21	103	6.3	4.7	-1	22.6
55	M	?		15:20:00	01:40:00	Temperature	Hyperpyrexia	Y	N	40.1	?	?	130	N
56	M	?		?	?	Metabolic	Metabolic	Y	N	?	?	?	100	Y	7.408	5.08	9.05	159	95	94	0.4	5	0.6	3	140	1.23	107	2.9	3	-0.6	23.9
57	M	31		14:40:00	?	CNS	Collapse	Y	N	?	100	50	?	N
58	M	?		?	?	Unknown	Unknown	N	N	?	?	?	?	Y	7.521	3.63	6.03	163	88	86.7	0.6	11.8	0.9	5.2	144	1.17	106	5.4	4.6	-0.6	24.3
59	M	?		?	?	Temperature	Hyperpyrexia	Y	N	40.3	?	?	?	Y	7.488	3.99	8.24	164	94.6	93.3	0.6	5.3	0.8	5.4	145	1.18	107	6.8	3.6	-0.7	24.2
60	M	?		16:45:00	?	Unknown	Unknown	Y	N	?	120	?	?	N
61	M	39		?	?	Unknown	Unknown	Y	N	?	?	?	?	Y	7.508	4.17	4.43	148	73.6	72.5	0.6	26	0.9	3.9	151	1.22	111	3.8	3.5	1.8	25.6
62	F	22		?	?	Gastrointestinal	Gastrointestinal	Y	N	?	?	?	?	Y	7.584	3.13	6.58	162	91.4	90.1	0.6	8.5	0.8	4.5	143	1.13	103	5.2	5.5	0.5	25.4
63	F	34		15:40:00	00:30:00	Unknown	Unknown	Y	N	?	?	?	110	N
64	M	34		?	?	Gastrointestinal	Gastrointestinal	N	N	?	?	?	130	Y	7.422	5.21	5.08	157	74.1	73.1	0.6	25.5	0.8	4.6	144	1.21	105	5.4	4	1	24.6
65	M	?		16:20:00	01:35:00	CNS	Collapse	Y	N	38.8	96	84	145	Y	7.137	8.17	?	163	20.7	20.3	0.6	78	1.1	4.4	153	1.15	106	6	10.5	-8.4	16.1
66	F	?		?	?	Cardiovascular	Hypotension	Y	N	?	60	?	?	N
67	M	47		14:45:00	02:18:00	CNS	Collapse	Y	Y	40.3	95	45	125	Y	7.168	4.81	6.16	151	73	72	0.5	26.6	0.9	4	145	1.19	106	9.1	13.5	-15.5	13.3
68	M	?		16:15:00		Unknown	Unknown	Y	N	36	90	?	?	Y	7.458	3.66	8.77	158	95.5	94.3	0.5	4.4	0.8	4.6	143	1.2	108	7.6	5.5	-4.4	21.4
69	M	?		15:50:00	?	Unknown	Unknown	Y	N	38.3	105	70	?	Y	7.388	4.16	8.61	166	93.2	92.1	0.5	5.5	0.9	4.6	144	1.2	106	3.3	5.7	-6.2	20

## Sheet: Blad4
Summaries	Total	Kolumn1						2013	2014	2015	2016	2017
Participants	317543							64169	64288	64325	64490	60271
Starters	230501							46955	48202	47013	45901	42891
Injuries	276							69	59	55	51	42
Ambulance pickups	80							35	17	8	11	9
Tot number of inj.	356							104	76	63	62	51
Injuries/1000	1.11							1.62	1.18	0.97	0.96	0.85
Injuries/1000 Start	1.53							2.21	1.57	1.34	1.35	1.19
Males	210															275
Females	107
M/F Ratio	2.02	66/33%
IV Fluids	192
No IV Fluids	84									Two Oceans	5.14 (4.48 to 5.90)		All
Fluid ratio	2.29	70/30%									0.51 (0.33 to 0.78)		Serious
IV Medication	10
No iIV medication	266									Ambulanshämtningar	35	17	8	11
Medication ratio	0.04	4/96%
Hypothermia (<35)	5
Normal (35-38)	82
Hyperthermia (38.0-39.9)	91				204
Hyperpyrexia (>40)	38
Systolic BP <90	23
Systolic NBP (90-140)	154
Systolic BP >140	24
Pulse <100	35
Pulse >100	130

## Sheet: Blad1
		?
		F			Statistics
		F					Hours	Celsius degrees	mmHg	mmHg	Beats per minute	pH	kPa	kPa	g/L	%	%	%	mmol/L	mmol/L	mmol/L	mmol/L	mmol/L	mmol/L	mmol/L	mmol/L
		F			N	Valid	143	218	201	168	165	150	150	146	150	150	117	118	150	150	150	147	149	147	119	119
		F				Missing	75	0	17	50	53	68	68	72	68	68	101	100	68	68	68	71	69	71	99	99
		F			Mean		1:02	38.2064	110.363	58.3214	112.582	7.34909	5.07693	5.6763	154.673	66.9593	0.547009	0.763559	4.45533	146.54	1.18353	106.231	5.81141	7.71633	-4.64874	20.479
		F			Median		1:00	38.3	110	60	115	7.374	4.97	5.71	157	70.9	0.6	0.75	4.4	147	1.18	106	5.5	5.8	-3.3	21.3
		F			Std. Deviation		0:39	1.65559	21.7263	14.7978	21.2881	0.127331	1.30018	1.95725	14.8036	23.2311	0.144778	0.258419	0.638742	3.42637	0.0541082	3.0567	1.61176	5.3689	5.48211	3.89369
		F			Range		4:25	7.7	125	80	130	0.66	7.56	11.76	82	92.7	0.7	1.3	4.7	19	0.32	19	9.9	24.1	26.1	16.9
		F			Minimum		0:05	33.9	55	30	60	6.97	2.1	1.74	108	5.3	0.1	0.1	3	136	1.02	98	2.8	0.9	-20	10.8
		F			Maximum		4:30	41.6	180	110	190	7.63	9.66	13.5	190	98	0.8	1.4	7.7	155	1.34	117	12.7	25	6.1	27.7
		F
		F
		F
		F
		F
		M
		M
		M
		M
		M
		M
		M
		M
		M
		M
		M
		M
		M
		M
		M
		M
		M
		M
		M
		M
		M
		M
		M
		M
		M
		M
